# Supplementary material for: Sodium Replacement with KCl and MSG: Attitudes, Perception and Acceptance in Reduced Salt Soups
Source: Foods. 2023 May 20;12(10):2063. doi: 10.3390/foods12102063 (PMC10217644; doi:10.3390/foods12102063)
Supplement: Supplementary file 1 [file foods-12-02063-s001.zip]

Archive with 1 entries (1 files):
- foods-2406202-supplementary.pdf
